# Supplementary material for: Modeling BK Virus Infection in Renal Transplant Recipients
Source: Viruses. 2024 Dec 31;17(1):50. doi: 10.3390/v17010050 (PMC11768487; doi:10.3390/v17010050)
Supplement: Supplementary file 1 [file viruses-17-00050-s001.zip]

Archive with 1 entries (1 files):
- viruses-3316319-supplementary.pdf
